# Supplementary material for: A new prognostic scale for the early prediction of ischemic stroke recovery mainly based on traditional Chinese medicine symptoms and NIHSS score: a retrospective cohort study
Source: BMC Complement Altern Med. 2015 Nov 16;15:407. doi: 10.1186/s12906-015-0903-1 (PMC4647329; doi:10.1186/s12906-015-0903-1)
Supplement: Additional file 1: Table S1. — TCM symptoms & signs with appearance rate no less than 5 %. In practical analysis we selected 57 TCM symptoms with the appearance rate ≥5 % from 157 TCM symptoms& signs except tongue and pulse. (CSV 1 kb) [file 12906_2015_903_MOESM1_ESM.csv]

Table S1 - TCM symptoms & signs with appearance rate no less than 5%
Symptoms & signs	Appearance rate(%)n=489
Weakness	56.24
Spiritlessness	52.35
Dizziness	38.65
Anxiety	35.58
Wine lipes	35.38
Dry mouth	30.88
Obesity	27.81
Cough due to drinking	27.4
Quantity?of sputum	23.93
Purple lips	20.25
Dry stoole	19.63
Spontaneous sweating	18
Anorexia	17.59
Halitosis	17.59
White sputum	16.56
Deep-colored urine	15.75
Drowsiness	14.52
Insomina	14.52
Flushed face	13.29
Sallow complexion	12.68
Salivation	12.68
Analeptic	12.27
Disturbed nights sleep soundly	12.27
Bitter taste in mouth	12.07
Sticky sputum	11.86
Headache	11.86
Limb flaccid paralysis	11.25
Cough	11.25
Body pain	11.25
Easy to cough sputum	10.43
Thirst with desire to hot drink	10.22
Faint low voice	10.02
Impatience and restlessness	9.82
Crimson lips	9
Difficult to cough sputum	9
Chest tightness	8.38
Circumrotating	8.38
Sticky and greasy in mouth	8.18
Emaciation	7.98
Stiffness and tension in the limbs	7.77
Thirst with desire to cool drink	7.57
Hemihydrosis	7.36
Distenting pain	6.95
Incontinence of urinary	6.75
Pale lips	6.75
Tinnitus	6.75
Respiratory rude	6.34
Frequent micturition	6.54
Deafness	5.93
Suffocation	5.93
Double visual images	5.73
Palpitation	5.73
Vomiting	5.73
Tastelessness	5.52
Yellow sputum	5.52
Pale complex	5.32
Irritability	5.11
In practical analysis we selected 57 TCM symptoms with the appearance rate ��5% from 157 TCM symptoms& signs except tongue and pulse.
